# Supplementary material for: The three-dimensional landscape of tumor-associated macrophages in reactive and neoplastic human lymph nodes
Source: PLOS Digit Health. 2026 Feb 13;5(2):e0001227. doi: 10.1371/journal.pdig.0001227 (PMC12904395; doi:10.1371/journal.pdig.0001227)
Supplement: S1 Data — This table contains the complete processed, image-level quantitative data underlying all analyses reported in the manuscript. (XLSX) [file pdig.0001227.s003.xlsx]

## Sheet: Sheet1
Anonymised_cases	ImageID	Diagnosis	CD68_Density	CD163_Density	Ellipticity (oblate) _CD163	Ellipticity (prolate) _CD163	Intensity Mean DAPI_CD163	Intensity Mean CD163_CD163	Sphericity _CD163	Volume _CD163	Antigendensity_CD163	Major axis length_CD163	Surface_CD163	Ellipticity (oblate) _CD68	Ellipticity (prolate) _CD68	Intensity Mean DAPI_CD68	Intensity Mean CD68_CD68	Sphericity _CD68	Volume _CD68	Antigendensity_CD68	Major axis length_CD68	Surface_CD68	Average connections	3D packing via Estrada index	Communication efficiency	Isolated macrophages
1	28	DLBCL	0.0713521	0.0703419	0.374877	0.424391	0.563935	2.05939	0.426727	43.7037	298.639	5.02858	133.247	0.377708	0.421554	0.590465	2.11175	0.386977	37.202	279.404	4.90343	138.113	1.56548	7574.94	0.286411	0.208255
2	29	DLBCL	0.0913815	0.0413977	0.357556	0.441134	2.00035	10.8581	0.555326	28.4432	1865.72	4.20008	79.0698	0.368835	0.431149	1.95505	14.5212	0.588146	35.5467	2777.62	4.45003	89.8884	1.15781	3375.53	0.203547	0.357968
2	30	DLBCL	0.0886555	0.0285939	0.373376	0.433511	2.13715	12.4718	0.603739	24.3226	2273.77	3.92776	66.7897	0.36011	0.424276	2.00232	18.1531	0.592838	32.6905	3477.68	4.32441	82.6892	0.936275	1507.91	0.20399	0.425245
3	117	LA	0.091269	0.058964	0.389592	0.435597	1.80058	1.78676	0.296174	17.9825	58.4818	4.5907	111.344	0.363858	0.422807	1.54735	3.69638	0.508729	30.7795	228.749	4.28082	92.6197	1.18904	7924.45	0.173083	0.340492
4	31	DLBCL	0.161243	0.132501	0.363226	0.433204	7.76532	19.735	0.613767	44.827	4591.64	4.52865	99.5266	0.367709	0.428089	10.2486	36.2556	0.615784	33.6054	7598.26	4.24983	79.1756	1.82779	3188.99	0.372798	0.142857
4	32	DLBCL	0.180002	0.120858	0.332234	0.487939	7.22722	22.1472	0.596113	66.5583	5509.87	5.11925	121.662	0.345975	0.457425	9.41559	38.8905	0.621314	42.4572	8489.6	4.74631	89.7264	2.38264	8822.32	0.476496	0.0841552
5	55	FL	0.0407104	0.0325683	0.409958	0.377934	1.29446	2.2809	0.503642	45.6859	387.185	4.23271	112.579	0.388456	0.397772	1.0042	2.8091	0.570279	36.2146	529.732	4.20881	97.1376	0.711456	1797.5	0.0868504	0.505599
6	130	LA	0.0358531	0.0016829	0.384719	0.371234	25.0645	2.8716	0.34508	12.6602	243.934	3.36842	67.9884	0.353953	0.434627	19.7295	22.9077	0.511331	52.1374	4096.56	4.96862	127.434	0.491228	667.58	0.0292398	0.592593
6	131	LA	0.0765434	0.00863771	0.358931	0.421118	22.5321	33.4131	0.563179	32.6338	5789.66	4.67802	89.7832	0.376302	0.411085	23.898	16.8304	0.461979	36.4798	2450.17	4.78914	114.626	0.960998	3559.41	0.128887	0.420177
7	1	CLL	0.0732681	0.00934587	0.348139	0.449199	12.7458	48.8718	0.619418	27.5046	8451.85	4.10821	72.3339	0.33725	0.4453	15.1963	37.7163	0.656181	19.8118	6956.7	3.78993	54.6279	0.561366	1285.89	0.0686588	0.578442
8	62	FL	0.0335363	0.00348018	0.355693	0.449275	1.42046	7.61641	0.538768	24.4229	497.03	4.23253	71.7922	0.350792	0.425822	1.54381	2.69865	0.474235	34.3013	159.506	4.59989	106.061	0.57265	993.942	0.0716999	0.592593
9	33	DLBCL	0.155273	0.0933778	0.36048	0.429673	0.871922	12.3308	0.582833	51.6304	2563.5	4.94826	116.321	0.360083	0.420942	1.13264	7.56346	0.573725	30.5023	1368.28	4.45094	82.0179	2.17145	12444	0.429712	0.109039
9	34	DLBCL	0.150345	0.0992397	0.385611	0.394773	1.0427	8.3205	0.554181	49.7232	1645.44	4.88155	116.311	0.369184	0.413395	1.27546	10.6451	0.594177	34.2859	1987.5	4.39919	83.7014	1.84039	9948.5	0.337651	0.153308
10	2	CLL	0.0369623	0.0121656	0.36544	0.4283	1.22526	28.6207	0.713512	35.1588	6614.98	3.94257	73.8976	0.383038	0.413832	0.937956	8.79611	0.703142	33.0483	1946.16	3.83694	72.3702	0.430311	961.995	0.0323184	0.660352
10	3	CLL	0.0459741	0.0561017	0.360811	0.42734	1.2671	32.8147	0.703445	35.1859	7398.34	4.15204	72.8774	0.36743	0.426564	1.16083	7.29726	0.69852	29.4045	1540.01	3.74653	67.3439	0.830287	2627.02	0.134327	0.439948
11	39	DLBCL	0.158001	0.128929	0.380285	0.406563	0.602942	16.5763	0.482129	41.0806	2597.07	4.96065	117.11	0.393209	0.409905	0.751607	11.9065	0.526491	39.9619	2053.52	4.56138	104.43	1.83352	8221.61	0.342729	0.132203
11	35	DLBCL	0.18035	0.144192	0.373406	0.434563	0.524278	18.8988	0.493472	38.8538	3044.82	4.87027	109.288	0.386002	0.416056	0.639371	9.5643	0.515239	40.3599	1663.83	4.68363	108.442	2.11649	11904.1	0.405509	0.100576
11	40	DLBCL	0.127722	0.137758	0.362557	0.423793	0.464549	13.7096	0.482312	37.7413	2127.81	4.83843	109.212	0.399143	0.407603	0.547785	12.2428	0.539155	42.4902	2125.85	4.54108	110.289	1.84242	8498.41	0.335063	0.147234
12	56	FL	0.0262417	0.00515024	0.364863	0.431593	4.42459	70.7485	0.607448	48.9757	17910.8	4.5309	100.379	0.356799	0.457919	3.17205	51.2767	0.662939	43.3315	12106.6	4.50838	94.8121	0.71875	621.392	0.0945747	0.536458
12	57	FL	0.0481295	0.00330992	0.360402	0.410888	2.1669	49.8587	0.588162	44.0415	10418.4	5.16748	106.38	0.375136	0.414444	2.21993	70.9091	0.647388	48.4133	17193.7	4.61786	97.0137	0.835443	1717.34	0.14077	0.5
13	4	CLL	0.033377	0.0315577	0.358898	0.453756	1.48806	12.0464	0.660281	22.2381	2211.63	3.56468	56.6754	0.378674	0.432898	1.75718	10.2338	0.696609	24.0162	1975.57	3.42019	56.4282	0.653017	1346.07	0.0894397	0.490302
13	5	CLL	0.0617302	0.0177046	0.37953	0.434505	1.28426	20.7117	0.703291	19.8231	4001.25	3.07982	49.1972	0.372096	0.450731	2.38614	7.87591	0.698171	17.4666	1409.58	3.10348	46.3546	0.392273	862.296	0.0539871	0.690936
14	0	CLL	0.0355759	0.0772051	0.35305	0.428838	1.6568	2.55704	0.574211	27.7008	472.066	4.05626	77.417	0.384158	0.422544	1.50031	5.18071	0.667265	30.3141	1089.21	3.74364	71.3613	0.736347	1682.83	0.0926868	0.480226
15	53	FL	0.0427229	0.0526795	0.346678	0.422624	1.9404	2.348	0.530185	54.5622	466.536	5.05158	123.69	0.373277	0.422256	1.82413	3.20418	0.602248	24.9862	552.775	3.8324	66.5593	0.935484	3710.89	0.144674	0.378558
15	54	FL	0.0660138	0.0323722	0.344597	0.416394	1.24721	3.80141	0.563229	43.9279	740.804	4.85093	103.739	0.346421	0.427876	1.09692	2.43186	0.572063	37.4911	450.752	4.47488	88.5771	1.21489	4459.18	0.228886	0.301737
16	25	DLBCL	0.0431141	0.0460221	0.357193	0.429239	1.67677	16.1921	0.577379	43.384	3077.08	4.81289	100.858	0.347284	0.439837	1.50813	14.6239	0.658151	36.0368	2987.33	4.24704	78.3289	1.14043	2842.4	0.207084	0.277305
16	26	DLBCL	0.0479773	0.0526285	0.340183	0.422841	1.6996	10.295	0.590186	57.8984	2216.99	5.15034	119.59	0.353079	0.429961	1.65801	13.5611	0.658684	31.3733	2734.68	4.13741	73.2656	0.972768	2944.93	0.164584	0.365421
16	27	DLBCL	0.0477685	0.0562138	0.354561	0.407062	1.67786	11.0531	0.579917	50.3036	2221.79	5.10168	109.892	0.334955	0.457166	1.5889	15.9316	0.645973	31.5743	3159.68	4.39725	74.0811	1.1967	3440.17	0.201535	0.270939
17	37	DLBCL	0.0866898	0.0540822	0.380152	0.404673	0.870064	2.88643	0.439095	50.0849	474.391	5.34874	142.416	0.385382	0.407769	0.888245	1.64819	0.421146	50.8244	256.152	5.30304	150.699	1.67916	9714.33	0.330733	0.195277
17	38	DLBCL	0.0857663	0.0652405	0.381266	0.391338	0.783944	3.49749	0.459546	43.5418	554.213	5.31352	124.36	0.371936	0.406173	0.828317	1.81527	0.409778	54.7532	284.974	5.68402	160.645	1.83518	10457	0.339267	0.152694
18	72	FL	0.0255923	0.0520869	0.386292	0.431748	1.40895	0.351487	0.337783	13.3253	26.9006	4.12343	79.1463	0.359077	0.427951	1.05718	5.101	0.624893	27.2387	961.08	4.00237	69.5537	0.413939	1201.21	0.0421507	0.673706
18	73	FL	0.0880064	0.0887086	0.375469	0.392555	1.01375	1.2858	0.4194	42.642	184.172	5.00909	133.709	0.372618	0.408883	1.10602	1.99046	0.519431	29.4365	309.468	4.21531	86.5774	1.54879	6156.22	0.265787	0.216336
19	41	DLBCL	0.0486701	0.0655831	0.356035	0.41677	0.925997	2.35899	0.46468	61.4425	435.319	5.91569	153.06	0.358162	0.42802	0.973307	4.75785	0.576636	44.8955	999.989	4.88033	102.259	1.69528	7948.53	0.337759	0.169291
19	42	DLBCL	0.0560405	0.0707615	0.345345	0.433859	0.830917	3.09425	0.487823	57.6992	590.416	5.7684	146.905	0.346659	0.448043	0.858877	4.49936	0.566192	42.8293	894.243	4.86383	103.761	1.82929	9614.71	0.35989	0.15009
20	67	FL	0.0853439	0.0493598	0.340247	0.448997	5.09106	67.1662	0.716379	47.7096	16890.7	4.54979	86.7312	0.355905	0.448918	4.89256	125.453	0.731093	41.4161	30423	4.24568	77.6807	1.62478	6949.02	0.326775	0.213093
20	68	FL	0.17284	0.0742741	0.365766	0.437734	4.51667	57.2705	0.748767	29.0244	12485.9	3.50433	60.6106	0.366539	0.440457	4.6317	105.781	0.72255	35.2651	24279.6	3.8668	70.7581	1.23404	9500.41	0.215092	0.31888
21	36	DLBCL	0.0258991	0.031682	0.353621	0.439995	0.987188	1.24684	0.44523	60.5481	208.768	5.4051	158.575	0.35034	0.458502	0.865267	1.89933	0.561402	34.9521	331.837	4.18931	92.246	0.971306	2494.65	0.171357	0.346485
22	65	FL	0.0284198	0.0401065	0.379734	0.417039	3.61308	16.105	0.707858	23.6189	3171.19	3.48518	55.6971	0.368921	0.429329	4.03157	19.0333	0.714728	24.468	3814.86	3.44043	58.3945	0.839424	3007.91	0.140704	0.426357
22	66	FL	0.0570883	0.026887	0.373338	0.406856	3.35389	10.4982	0.662342	37.3992	2230.98	4.21802	82.0128	0.38496	0.40954	3.49085	14.343	0.660967	31.1631	2904.53	4.0559	71.6477	0.921466	4490.57	0.142001	0.404752
23	6	CLL	0.0292523	0.0225387	0.359632	0.395265	1.25738	5.13796	0.571138	26.5652	927.855	4.64506	65.9984	0.348527	0.461705	1.16474	5.97266	0.642792	26.8486	1094.24	4.29573	66.3559	0.722222	168.43	0.108025	0.490741
23	7	CLL	0.00605884	0.0567107	0.318698	0.456865	1.27581	4.02755	0.59946	22.6128	697.476	4.26483	65.9731	0.424074	0.411983	1.62632	15.7967	0.829566	28.7415	3951.76	3.03007	65.2616	0.370656	322.549	0.032175	0.714286
24	8	CLL	0.0232627	0.00278497	0.407669	0.382498	11.2506	47.2431	0.630111	24.6892	9129.15	4.2132	69.3355	0.341186	0.411962	8.02114	60.0888	0.690992	27.0386	12165.9	3.94531	65.2533	0.433962	407.432	0.0539832	0.663522
24	9	CLL	0.0164666	0.00404687	0.291239	0.482845	7.18745	30.2857	0.646164	30.2535	5652.89	4.09021	71.4448	0.352724	0.428216	6.19336	60.84	0.707946	31.6966	13316.7	3.89269	67.9968	0.421769	401.897	0.0578231	0.707483
25	43	DLBCL	0.0237827	0.0156997	0.33376	0.446458	1.42794	10.566	0.557133	28.7278	1956.62	4.64818	80.1414	0.373843	0.42799	1.20894	7.40049	0.574058	55.8985	1627.19	5.02903	120.702	1.20079	1175.02	0.264781	0.330709
25	44	DLBCL	0.0180763	0.0415653	0.376565	0.419926	1.45189	1.63634	0.522005	36.3753	275.073	3.71045	97.71	0.349332	0.448096	1.20869	7.60105	0.628178	37.2913	1582.3	4.20017	86.4614	0.503425	790.105	0.0565068	0.625
25	45	DLBCL	0.0365439	0.0156408	0.357884	0.391182	1.71854	15.0492	0.56215	38.8397	2885.07	4.9336	110.593	0.359013	0.419978	1.61032	7.7272	0.606706	41.0135	1597.66	4.60752	92.365	0.985994	656.661	0.205182	0.380952
26	14	CLL	0.0248377	0.02748	0.346091	0.416487	2.44915	22.8108	0.638294	32.0391	4648.09	4.29539	75.5832	0.340317	0.435669	2.37839	99.2889	0.726504	27.5995	22402.4	3.86719	60.9035	1.11364	1478.04	0.208544	0.234848
26	10	CLL	0.0202707	0.0260842	0.323152	0.43498	2.73929	23.7444	0.658375	36.2923	4950.76	4.4118	79.0017	0.36606	0.42427	2.57825	101.01	0.744063	27.5758	22222.5	3.53593	59.5556	1.05281	1061.33	0.139806	0.19802
27	132	LA	0.111709	0.0232363	0.390726	0.403795	7.43348	21.9159	0.708225	21.6921	4554.61	3.23399	49.908	0.37679	0.406386	4.83732	32.002	0.641112	33.7	6581.27	4.25563	77.1287	0.925527	4184.44	0.142737	0.408954
27	133	LA	0.0706148	0.0369308	0.388725	0.409749	8.18995	14.1751	0.764493	45.2061	3767.27	3.55526	77.3857	0.38175	0.399016	6.91219	36.0267	0.639869	31.3327	7238.36	4.18694	77.4054	0.783827	3031.79	0.0911924	0.47655
28	63	FL	0.0298791	0.015154	0.345264	0.44975	5.03272	18.0117	0.642293	43.1987	4118.46	4.42502	88.7643	0.372592	0.436265	5.47144	63.0303	0.741753	46.1625	16120.8	4.05088	82.0276	0.546032	870.029	0.0642857	0.590476
28	64	FL	0.0349528	0.0187087	0.35982	0.423111	8.9299	13.7937	0.689964	37.6035	3163.69	4.04174	77.0072	0.372551	0.435704	6.97755	52.1076	0.771891	40.8985	13270.5	3.75047	72.1958	0.580376	705.81	0.077453	0.5762
29	118	LA	0.0715652	0.0407687	0.377454	0.408368	2.28492	9.77255	0.510378	78.335	2058.7	5.85797	152.724	0.374854	0.403421	2.15981	20.1385	0.590663	44.4013	4057.18	4.98141	99.3344	1.80505	4511.3	0.366524	0.152306
29	119	LA	0.0496342	0.0465248	0.36484	0.417972	3.71708	12.8453	0.569815	38.6959	2537.19	4.68076	94.3943	0.36066	0.407908	3.34529	27.8916	0.630745	38.6714	5709.74	4.4613	83.693	1.27904	1951.49	0.235934	0.25988
29	120	LA	0.0965708	0.0727229	0.391667	0.407591	2.52993	14.6421	0.585646	31.3182	2994.67	4.29993	79.8714	0.373955	0.420724	2.33097	22.1143	0.652417	36.8066	4853.01	4.27264	82.8235	1.35449	3487.68	0.24656	0.243808
30	15	CLL	0.0291968	0.0421872	0.322939	0.4627	3.55894	3.71385	0.608284	27.5025	661.969	4.18117	69.6134	0.368453	0.436419	3.52587	7.39643	0.725123	22.2203	1459.95	3.35226	52.2556	0.696113	1889.07	0.0874138	0.507951
31	11	CLL	0.0287544	0.0392266	0.310241	0.42547	4.11261	16.4206	0.638395	26.3146	2890.95	4.57184	71.1968	0.360094	0.44546	4.46634	12.9542	0.688643	19.7064	2248.39	3.59177	50.7978	0.751958	582.549	0.114665	0.43342
31	12	CLL	0.0330652	0.0403724	0.324279	0.41662	2.84084	25.0602	0.640775	23.8364	4388.66	4.21397	61.776	0.369104	0.432197	2.88885	12.0918	0.686806	22.2766	2228.94	3.61727	54.8276	0.781095	700.334	0.124889	0.467662
32	90	NScHL	0.104527	0.0968707	0.341539	0.447061	2.21226	21.8263	0.635068	25.9447	4118.43	4.17346	65.0069	0.354999	0.435618	2.52854	25.4349	0.618304	32.7603	5123.71	4.55533	76.7915	1.63041	5539.83	0.307406	0.214889
32	91	NScHL	0.103285	0.133988	0.346765	0.431442	1.60177	19.548	0.616563	27.7389	3698.9	4.17549	68.7891	0.36067	0.427604	1.86616	21.2103	0.611698	35.5045	4425.04	4.60027	79.0871	1.90579	7742.71	0.352543	0.165674
32	92	NScHL	0.113651	0.140923	0.359956	0.404286	1.7528	21.1536	0.622435	29.6696	4084.94	4.34542	72.4895	0.372804	0.412511	2.12849	6.61842	0.593566	33.8776	1251.26	4.4002	83.2952	1.96122	7588.18	0.334113	0.155114
33	13	CLL	0.166436	0.0541787	0.327105	0.434488	4.00928	22.0913	0.571863	29.0635	3715.49	4.87578	79.0238	0.364541	0.423063	5.7292	15.6798	0.654277	17.0167	2630.41	3.43817	48.7702	0.980411	3765.98	0.152264	0.369804
34	16	CLL	0.0371063	0.0427877	0.302629	0.439829	5.13101	26.2803	0.590311	28.154	4487.74	4.77677	75.5153	0.336985	0.447009	5.25357	17.1088	0.641725	22.0639	3028.49	4.07199	60.1195	0.997778	1767.69	0.14723	0.361111
34	17	CLL	0.0211407	0.0428943	0.329238	0.437773	3.98613	18.0239	0.535947	38.5101	3140.46	5.29208	99.0701	0.372173	0.437208	4.10433	27.0198	0.644047	34.1401	4998.59	3.97711	77.3935	0.875598	734.62	0.109888	0.435407
35	18	CLL	0.0544002	0.118741	0.342691	0.422622	9.03369	39.7157	0.629611	30.7048	7834.4	4.43361	75.2003	0.365051	0.439225	7.90691	28.3221	0.691089	23.9681	5564.83	3.66006	58.474	1.03436	4238.71	0.163997	0.353074
35	19	CLL	0.0280357	0.127126	0.336768	0.419247	6.25938	33.7118	0.628903	39.4836	7093.88	4.78984	84.8854	0.382088	0.417031	5.96936	43.2578	0.713437	26.7518	8751.95	3.61784	59.9496	1.02339	3833.03	0.14609	0.383275
36	147	LA	0.0374137	0.0814653	0.368214	0.403228	4.62134	33.9861	0.597215	34.7477	7051.21	4.47955	81.9736	0.357502	0.434061	3.4449	54.7688	0.706126	28.8155	11766.2	3.79535	62.6456	1.09898	1617.59	0.188364	0.34264
36	148	LA	0.0762818	0.0908185	0.354301	0.427529	6.19421	47.7944	0.65019	37.1941	10044.9	4.38649	80.3178	0.375399	0.431346	5.04919	64.3397	0.716973	30.3165	14041.3	3.86686	66.2516	1.37812	3099.21	0.268228	0.226529
36	149	LA	0.0678545	0.083412	0.355895	0.420097	3.4885	31.3407	0.580356	41.776	6361.4	4.74225	95.3687	0.364309	0.421893	2.96862	52.7628	0.691118	39.276	12253	4.32402	79.644	1.56329	3391.39	0.292297	0.197785
37	93	NScHL	0.15754	0.105645	0.370697	0.434829	5.57303	35.4131	0.591703	46.7483	7783.37	4.83718	101.781	0.372507	0.425007	5.09442	23.7615	0.628526	33.4959	5067.53	4.1752	77.5802	1.53873	3001.06	0.267819	0.209507
37	94	NScHL	0.0876418	0.0828372	0.367351	0.425636	3.36783	23.0852	0.56157	56.1326	4958.14	5.23001	122.268	0.369775	0.436296	3.12387	31.3575	0.704377	37.6101	7225.24	4.04888	76.8386	1.35277	2273.95	0.24506	0.201166
38	155	LA	0.220842	0.100678	0.365574	0.431666	5.4777	21.3966	0.60549	41.0662	4430.77	4.55967	94.9165	0.380102	0.426532	5.53631	18.2519	0.634947	35.5073	3770.73	4.05354	79.0252	1.56229	4541.12	0.277577	0.179798
38	156	LA	0.159664	0.0665269	0.380959	0.412984	4.41899	18.5582	0.576444	44.4839	3760.9	4.8118	104.668	0.382168	0.409757	4.95361	17.4606	0.64888	31.0099	3719.06	3.92909	69.7913	1.25714	2485.09	0.233107	0.243697
38	157	LA	0.175148	0.069551	0.399697	0.399879	3.11466	15.8345	0.592225	49.517	3470.37	4.60935	101.394	0.376387	0.421776	3.76366	12.4892	0.639911	29.7669	2578.44	3.84846	71.9395	1.17658	2114.23	0.223067	0.303116
39	74	MCcHL	0.166335	0.0779539	0.391942	0.415911	0.470903	4.7877	0.58305	28.5574	844.551	4.00132	73.7849	0.384119	0.419445	0.63027	4.13514	0.595189	26.7172	723.238	3.96503	71.8208	1.34707	7938.94	0.237942	0.259052
39	75	MCcHL	0.13542	0.0933041	0.377478	0.413301	0.866121	4.81338	0.547037	37.1395	860.041	4.62371	96.2584	0.385916	0.41214	1.04329	5.41866	0.589567	28.2767	961.972	4.07294	75.0214	1.58766	8748.63	0.302509	0.197356
40	104	NScHL	0.0684794	0.0217461	0.374984	0.408903	2.0631	26.8767	0.56639	31.9639	5064.97	4.48351	87.8291	0.365536	0.421121	2.77189	40.4618	0.633892	32.9789	8295.31	4.32327	78.7709	1.02433	1682.15	0.163654	0.399768
40	100	NScHL	0.0824755	0.0299257	0.359558	0.439321	2.91321	51.3234	0.651727	30.3844	10633.2	4.11165	70.5474	0.370871	0.427764	3.1824	32.0408	0.707608	23.4442	6500.19	3.43389	55.5119	0.799634	1789.74	0.12779	0.475755
40	105	NScHL	0.0776632	0.0583293	0.344267	0.458376	1.7849	34.3784	0.585247	47.2528	7133.18	5.03696	105.426	0.371561	0.441165	2.26582	25.4742	0.634139	33.8464	5440.6	4.25262	80.5924	1.55823	3402.68	0.290804	0.204819
41	101	NScHL	0.130826	0.0256804	0.362486	0.417776	0.7644	10.7971	0.511176	33.2573	1753.97	4.83788	96.7204	0.374644	0.420965	0.894508	15.6768	0.590675	28.9121	2784.39	4.13962	75.0702	0.961561	3305.84	0.148317	0.413081
41	102	NScHL	0.142911	0.00621739	0.360629	0.369945	0.652724	11.2903	0.474814	43.3241	1719.82	5.11608	128.51	0.368322	0.419133	0.771411	16.9551	0.581283	29.0842	2948.49	4.28122	77.1661	0.780226	2696.3	0.0953941	0.469923
42	47	DLBCL	0.044919	0.00501422	0.381918	0.399817	1.60086	3.67395	0.497982	45.9652	557.486	4.92132	125.919	0.385792	0.426507	1.54977	5.70227	0.678256	28.3078	1123.66	3.5518	66.8839	0.37099	888.518	0.0390516	0.702929
42	48	DLBCL	0.0458889	0.0164378	0.375976	0.419044	1.3388	3.09659	0.500533	35.748	489.021	4.80568	108.793	0.378971	0.427769	1.28739	5.92785	0.690884	28.2215	1214.58	3.63475	65.9054	0.566545	1151.64	0.0720391	0.589744
43	61	FL	0.0985809	0.0781848	0.364869	0.42066	1.6922	2.36204	0.495976	36.8031	375.55	4.55808	104.097	0.3597	0.417967	1.79114	5.32996	0.609784	28.0878	958.022	4.08846	72.2384	1.27901	6903.67	0.227032	0.260104
44	134	LA	0.0674838	0.0231069	0.387701	0.439777	0.984767	1.29534	0.290245	20.0659	112.284	4.64093	120.767	0.380365	0.404458	1.05473	2.21392	0.43814	33.9048	318.017	4.7096	111.437	0.792956	3310.26	0.0954376	0.496798
45	82	MCcHL	0.12544	0.115472	0.368656	0.440495	3.3584	53.1714	0.521864	39.4195	9579.98	4.79573	103.486	0.379904	0.417863	3.72497	47.7731	0.620192	48.2263	10608	4.43439	106.351	1.67994	3760.84	0.310885	0.180328
45	83	MCcHL	0.134194	0.153868	0.378067	0.417657	3.83092	49.9305	0.540731	31.8299	8617.46	4.46589	88.0725	0.381814	0.411415	3.76504	38.7672	0.602495	46.8866	8096.38	4.33476	104.381	1.57603	4339.64	0.267169	0.197809
46	49	DLBCL	0.0734988	0.0555426	0.386064	0.427807	1.21958	1.50197	0.327268	24.788	137.446	4.32835	121.447	0.391825	0.408649	1.24042	5.66979	0.513439	59.5824	1096.77	4.92748	143.336	0.709906	2605.77	0.0788882	0.49941
46	50	DLBCL	0.0842463	0.0213485	0.384984	0.399205	0.859263	1.36217	0.341299	17.2073	126.192	3.92252	92.7979	0.375699	0.430287	0.898827	4.3585	0.485342	61.6665	833.807	5.22669	148.513	0.584058	1928.32	0.0644928	0.576087
47	70	FL	0.0391644	0.018042	0.370191	0.399012	3.89388	39.1343	0.590638	38.9526	7524.43	4.71606	93.7569	0.354955	0.438365	3.09696	34.7617	0.676137	30.6634	7180.96	4.03893	69.5027	0.681319	1351.89	0.0820879	0.50989
47	71	FL	0.0654527	0.0221652	0.372207	0.40564	4.29234	56.4633	0.57143	45.3877	11366	5.19888	111.369	0.355841	0.411558	4.48922	35.8023	0.642925	32.6152	7362.98	4.43126	76.7834	0.992063	1849.81	0.151521	0.355159
48	121	LA	0.0665605	0.0428076	0.355816	0.425284	7.90841	59.0476	0.545929	43.4763	11595.6	5.41797	106.696	0.372837	0.424796	8.05517	42.0597	0.632647	39.9474	8556.51	4.32019	89.2075	1.32379	2976.88	0.257993	0.271281
49	84	MCcHL	0.0542126	0.0356944	0.371216	0.419759	8.04598	54.2341	0.539705	56.4216	10645.2	5.65062	128.505	0.378128	0.418741	8.27507	44.6783	0.669622	46.9682	9823	4.1318	91.7982	0.89791	2906.34	0.140557	0.419701
50	122	LA	0.129722	0.112707	0.361664	0.441207	0.66296	24.2347	0.547788	44.592	4709.58	4.58716	110.084	0.364408	0.442201	0.980918	31.0987	0.595835	48.1284	6455.02	4.62277	106.885	2.03032	7249.17	0.355258	0.139248
50	123	LA	0.116387	0.0879552	0.357249	0.456636	1.24923	23.472	0.582976	49.8983	4824.17	4.67985	121.755	0.364134	0.45215	1.97246	29.001	0.599886	49.6977	6267.02	4.74648	109.998	1.7958	3239.32	0.322009	0.159159
51	51	DLBCL	0.149961	0.0627214	0.37423	0.391138	10.1997	21.2987	0.581731	28.8621	3712.63	4.18521	75.3837	0.394342	0.405628	12.3799	50.9839	0.611682	34.0257	9936.71	4.24292	80.2056	1.43164	3125.73	0.246602	0.268097
52	135	LA	0.0845474	0.0572948	0.355807	0.381444	6.31057	55.3481	0.602242	52.7805	11693.7	5.72997	110.247	0.363126	0.400957	6.42922	36.5725	0.649118	30.6834	7188.88	4.28168	70.8422	2.15935	8760.9	0.433349	0.132123
52	136	LA	0.0463086	0.0249354	0.360279	0.364868	5.81968	54.8382	0.58039	57.2981	11472.4	5.7964	121.395	0.382876	0.381118	5.31273	43.9767	0.649995	32.1523	9019.09	4.19152	75.4305	1.16809	1995.93	0.229362	0.341489
53	46	DLBCL	0.107816	0.0825585	0.361762	0.421663	0.243019	2.30512	0.451097	49.4926	405.203	5.26755	135.87	0.390627	0.411499	0.330788	3.17406	0.546484	31.6443	588.977	4.18728	88.0906	1.37906	5488.79	0.250693	0.227888
54	112	NScHL	0.0799956	0.0871381	0.379785	0.402394	1.56894	18.8965	0.562006	46.8397	3989.12	4.9432	108.639	0.408477	0.405427	1.76272	4.0608	0.614762	33.6782	809.769	3.9041	78.1664	1.05128	1730.89	0.195516	0.339744
54	113	NScHL	0.124842	0.106465	0.37503	0.411278	1.30431	17.2248	0.583647	36.4749	3448.3	4.48186	89.078	0.394921	0.398452	1.56381	2.6143	0.538524	37.3955	495.736	4.21145	98.8125	1.33851	2632.75	0.213807	0.268566
54	114	NScHL	0.127779	0.0900302	0.366595	0.417848	1.7103	16.0252	0.597521	35.8389	3189.5	4.56033	83.1436	0.390402	0.406721	2.30876	3.0413	0.562878	39.0382	562.211	4.3347	99.0034	1.49913	3039.72	0.256216	0.227903
55	85	MCcHL	0.113462	0.0563212	0.375948	0.40976	6.81213	33.0175	0.564521	48.6349	6859.78	4.99296	117.027	0.378348	0.416013	7.63875	38.234	0.583529	43.3305	7955.67	4.63103	98.8697	1.43602	5413.57	0.24693	0.238049
55	87	MCcHL	0.10986	0.0503201	0.374783	0.416313	8.89461	30.7612	0.559499	45.423	6598.31	4.89308	106.838	0.378214	0.411374	10.2119	31.5599	0.589439	41.9767	6655.6	4.71841	96.3647	1.443	6783.71	0.262667	0.250278
56	126	LA	0.06866	0.0304509	0.369915	0.415245	8.4092	27.2449	0.627851	31.5516	5339.02	4.45516	75.4443	0.36914	0.422098	10.512	29.0923	0.687785	30.6414	6227.14	4.09956	69.0913	0.978474	963.616	0.165737	0.399217
56	127	LA	0.0642403	0.00986146	0.370683	0.391952	7.65671	39.2097	0.652128	43.5177	7761.1	4.5217	84.6008	0.363534	0.421789	6.84954	25.3918	0.67633	36.5404	5747.23	4.20094	76.2864	0.760456	420.324	0.0920786	0.494297
57	115	NScHL	0.125062	0.040238	0.375027	0.414299	6.868	57.4396	0.600314	38.3139	11361.1	4.65373	93.3934	0.378184	0.403006	7.30987	52.0756	0.619063	35.9439	10159.8	4.37054	84.3145	1.45906	6790.92	0.250837	0.246758
57	116	NScHL	0.128978	0.0436948	0.378188	0.404687	6.13085	54.7679	0.594723	31.7887	10287.2	4.29844	79.918	0.379542	0.410158	6.46229	57.2782	0.623838	31.3587	11050.5	4.17896	76.7434	1.33484	5502.89	0.229312	0.315861
58	52	DLBCL	0.0460959	0.0378053	0.380084	0.430034	0.42235	2.11892	0.463301	43.2058	364.499	4.67925	121.394	0.379599	0.430609	0.519361	2.6889	0.488474	84.7356	589.617	5.54652	198.536	1.36364	2633.99	0.254712	0.241107
59	137	LA	0.0616551	0.0303753	0.3691	0.392972	6.00583	19.0324	0.578233	36.6701	3808.07	4.65954	90.8502	0.367173	0.42626	4.71685	59.7497	0.654821	34.8283	12333.2	4.0499	79.2417	0.951679	2390.25	0.16603	0.437346
59	138	LA	0.0486143	0.0942732	0.371027	0.42632	3.63122	17.3552	0.610828	57.7131	3815.19	4.78535	113.041	0.363937	0.439316	2.63296	33.8397	0.727675	23.8627	6849.53	3.37175	57.5453	0.94726	1745.03	0.151988	0.400207
59	139	LA	0.0528153	0.121632	0.369563	0.43467	5.1157	15.5136	0.627946	50.6351	3449.82	4.53842	105.066	0.376384	0.417921	4.18152	32.8942	0.740732	22.8254	6589.57	3.36385	53.9971	0.948441	2889.85	0.138526	0.352518
59	140	LA	0.0494064	0.0235776	0.365409	0.43132	2.24056	14.0477	0.604454	39.3713	2911.93	4.14037	86.7812	0.383291	0.424935	1.98835	18.4445	0.699311	27.6324	3890.87	3.48248	62.1696	0.568182	870.877	0.0914502	0.582792
59	141	LA	0.106766	0.0568466	0.358847	0.449695	2.54974	21.8357	0.600257	41.5246	4508.59	4.43276	93.198	0.363007	0.440349	2.99741	15.2005	0.660014	29.4637	3066.09	3.78607	67.6421	1.14919	2950.03	0.194665	0.303763
59	142	LA	0.109587	0.051747	0.36782	0.426057	2.76493	18.7192	0.571365	54.5503	3968.39	4.97149	118.038	0.378054	0.422809	3.1686	12.7924	0.639112	31.5959	2548.38	3.88821	73.6677	1.31784	3879.12	0.24852	0.275421
59	143	LA	0.0892558	0.0405708	0.377629	0.407712	4.31592	18.0647	0.5737	60.7752	3892.44	5.33371	132.647	0.38546	0.411474	4.3427	24.4607	0.65738	30.3798	4792.5	3.92335	72.4362	1.36239	4771.82	0.249267	0.263655
59	144	LA	0.0396072	0.00615824	0.348041	0.431299	4.6302	16.5642	0.558512	49.7165	3483.79	5.24514	116.382	0.372167	0.411954	4.20571	28.7569	0.616926	44.3517	6333.58	4.83686	98.5176	0.832861	1251.22	0.139192	0.504249
60	103	NScHL	0.125718	0.0607597	0.374611	0.427182	3.20134	50.6463	0.590398	30.4673	9585.75	4.24421	77.4419	0.360345	0.439068	3.24848	20.069	0.588909	30.8095	3718.73	4.39402	78.3582	1.33709	3742.23	0.230099	0.287054
60	106	NScHL	0.121698	0.122279	0.360598	0.418066	6.86932	61.3102	0.624004	27.4902	11567.9	4.13495	70.3126	0.357944	0.412366	6.86647	31.9358	0.663501	26.1069	6165.37	3.84218	62.4197	1.37554	5075.48	0.238788	0.246073
60	107	NScHL	0.16961	0.111387	0.360419	0.417336	2.30179	58.2939	0.661895	36.0272	13119.3	4.27466	76.0826	0.369491	0.415963	2.65283	17.4801	0.642002	30.509	3667.46	4.12631	71.5676	1.9408	10877.9	0.336285	0.1716
61	97	NScHL	0.0688769	0.0489077	0.365468	0.402189	0.689902	21.1948	0.592006	37.5833	4013.19	4.87364	90.1497	0.366361	0.418609	0.625894	17.7506	0.65116	28.8723	3357.61	4.07957	70.7536	1.36207	5106.17	0.253355	0.282567
61	98	NScHL	0.0642128	0.058547	0.361828	0.425811	2.03151	9.92431	0.58246	28.6543	1740.45	4.3457	73.9889	0.377769	0.416158	2.25669	25.0938	0.634413	24.6121	4499.81	3.78731	62.6979	1.0441	1931.69	0.173741	0.369231
62	150	LA	0.0333879	0.0363484	0.352038	0.425949	5.24045	9.55392	0.548554	31.221	1661.88	4.71954	90.1956	0.374215	0.417483	5.13806	16.5622	0.665696	24.8609	2928.55	3.91433	65.7541	0.948113	747.119	0.155084	0.396226
63	108	NScHL	0.0902758	0.120579	0.367871	0.397623	10.2442	53.9275	0.638629	36.8866	11227.3	4.53773	83.2762	0.366814	0.403698	10.7479	23.4579	0.587038	32.4987	4413.57	4.44222	79.1693	1.72289	7559.56	0.314567	0.185456
63	109	NScHL	0.073399	0.117	0.369938	0.41387	10.0944	60.6047	0.6295	44.762	13060.4	4.76514	95.1235	0.371224	0.4106	9.90759	22.1225	0.579281	31.169	4106.7	4.37152	79.3826	1.68585	5059.71	0.280382	0.193901
64	152	LA	0.11043	0.0858634	0.390901	0.410047	21.3302	49.9666	0.731852	40.7911	13014.1	3.89546	79.5315	0.402757	0.390903	27.1309	48.2059	0.710618	32.4849	11074	3.7546	67.9918	1.12756	3215.62	0.203694	0.272563
64	153	LA	0.0658541	0.0682511	0.388743	0.417309	21.3012	42.2796	0.735751	44.2683	10739.1	3.959	81.7066	0.405826	0.400384	23.6245	68.4319	0.744271	25.5299	15380	3.46887	57.8592	0.893697	1757.32	0.150418	0.366886
65	154	LA	0.10889	0.0228567	0.369621	0.414967	27.2466	28.3914	0.612762	81.8681	6879.34	5.46402	154.688	0.381425	0.412177	29.5527	33.0902	0.662119	37.3491	6804.53	4.00395	82.0453	0.762183	3199.05	0.0907922	0.4654
66	21	CLL	0.0430142	0.0787178	0.30762	0.451721	11.7895	73.3324	0.651263	39.5294	15358.9	4.96408	87.8491	0.342012	0.465365	11.3855	31.1374	0.715937	28.4991	6219.46	3.72811	63.8782	1.03352	1306.76	0.170236	0.331006
66	22	CLL	0.0411424	0.0746566	0.319262	0.443471	14.1843	66.5064	0.637205	51.926	14747.3	5.02388	101.652	0.338607	0.454766	12.4936	33.4555	0.681766	29.0472	6946.89	4.1741	68.6382	1.31102	2148.96	0.256785	0.267819
66	23	CLL	0.048213	0.0859449	0.330282	0.451049	13.5996	62.5052	0.635582	51.0382	13880.5	5.06673	100.527	0.345281	0.461029	12.6347	31.2253	0.690554	30.7182	6446.76	4.04602	64.7444	1.22135	1615.74	0.192473	0.268229
67	86	MCcHL	0.171862	0.0628935	0.382366	0.413457	1.79721	17.4455	0.562872	23.9322	2970.66	4.07124	69.0722	0.377021	0.42072	2.12053	24.6991	0.608977	34.8144	5026.58	4.38115	83.8414	1.3755	10083.1	0.211855	0.267911
68	145	LA	0.0306616	0.0115833	0.361393	0.417059	9.00279	25.786	0.681041	54.9714	6738.01	4.82608	103.369	0.392186	0.407995	8.70644	47.9207	0.735039	30.5353	11229	3.71227	63.4077	0.577713	969.973	0.0831378	0.564516
68	146	LA	0.0475032	0.0209655	0.371365	0.418856	7.05375	23.2467	0.662638	58.7281	6304.05	5.09649	111.268	0.374796	0.422555	7.13064	46.4512	0.715814	36.0199	11111.4	4.06727	74.5088	0.937945	1745.37	0.146428	0.410987
69	24	CLL	0.0718694	0.0445873	0.33337	0.454636	1.53829	2.71631	0.622837	32.9826	513.206	4.17725	79.1979	0.352239	0.452012	1.59125	1.65141	0.585944	25.8109	279.561	3.67364	71.9514	1.06141	5184.9	0.186734	0.300607
70	158	LA	0.0683583	0.0486918	0.340166	0.454653	2.04943	46.9082	0.599435	55.1009	10530.4	5.15981	120.388	0.371503	0.425513	2.06228	61.4574	0.660893	28.4858	12164	3.9431	67.9891	1.19119	1735.77	0.237923	0.263036
70	160	LA	0.0888271	0.0571791	0.356488	0.419011	1.63658	44.3874	0.616502	38.8171	9038.95	4.69187	93.4581	0.376044	0.420288	1.85224	50.245	0.659956	27.5588	9965.17	3.9024	65.0947	1.22769	2279.95	0.227196	0.272313
70	159	LA	0.0891173	0.0228066	0.351457	0.433888	1.57208	48.8214	0.590308	54.6908	11119.6	5.08681	112.704	0.371995	0.43028	2.25843	45.3012	0.648609	30.0857	8702.87	4.08376	72.1946	1.00353	1531.69	0.15053	0.368669
71	151	LA	0.0747528	0.0162015	0.406112	0.385973	1.13482	18.9471	0.581868	31.7132	3163.93	4.28745	81.9353	0.382692	0.400266	1.95288	13.4751	0.624914	27.9408	2381.25	3.83782	71.7192	0.815244	1998.68	0.0988447	0.468931
72	76	MCcHL	0.16818	0.0608109	0.392704	0.405102	0.869133	6.01448	0.509273	22.3676	890.74	4.10913	72.9489	0.394892	0.409049	1.17463	2.61929	0.455373	50.7947	428.859	4.8655	140.12	1.29159	6118.34	0.190424	0.301018
73	58	FL	0.0519538	0.00964208	0.352004	0.447752	4.49766	15.5113	0.534952	61.1629	2798.55	5.25001	139.706	0.364184	0.440065	3.93952	15.8206	0.641822	31.2769	3059.84	3.96962	73.0754	0.651934	858.209	0.0992582	0.587477
73	60	FL	0.0551075	0.00773439	0.41082	0.436142	2.79774	16.5445	0.500209	65.9818	2934.4	4.8467	147.346	0.374657	0.431706	2.97465	13.3803	0.655578	29.3834	2552.95	3.72746	69.5627	0.504615	424.531	0.0369231	0.581538
73	59	FL	0.0433843	0.0211359	0.335728	0.464068	0.997869	43.93	0.610567	25.2008	7671.36	3.8936	66.9422	0.398902	0.407544	1.10729	11.6126	0.665384	24.8156	2285.9	3.57273	61.7346	0.821839	590.642	0.129789	0.471264
74	77	MCcHL	0.0975252	0.0403982	0.364063	0.441208	2.76423	18.2541	0.528965	35.2187	3148.55	4.77167	93.268	0.384813	0.416755	3.06013	12.8101	0.593811	32.6423	2333.92	4.16352	81.4474	1.16387	1594.01	0.22628	0.325161
74	78	MCcHL	0.0996008	0.0557415	0.387083	0.408489	2.82557	22.062	0.542691	37.8463	3740.79	4.41221	98.0802	0.382379	0.384191	3.22641	8.08393	0.56256	33.3618	1414.89	4.39057	88.5508	1.19685	1873.84	0.226565	0.299213
75	124	LA	0.097955	0.0647842	0.372373	0.416836	3.95314	16.3642	0.563659	27.7966	2858.7	4.36221	77.8258	0.373196	0.426546	3.52849	30.0534	0.677408	36.5406	6705.79	4.09016	75.9769	1.23828	2174.4	0.228003	0.285167
75	125	LA	0.0709324	0.0910366	0.33482	0.430676	5.37521	18.6561	0.558679	34.2515	3359.48	5.07187	89.9174	0.350886	0.449049	4.4519	41.9454	0.714787	27.9709	9122.28	3.84683	63.8191	1.38138	4647.23	0.242437	0.235235
76	88	MCcHL	0.0427385	0.0351995	0.40202	0.407014	0.178079	1.56694	0.397508	16.2601	160.23	3.97568	77.4029	0.393226	0.408273	0.265236	1.20932	0.398481	20.2001	134.598	3.95814	88.5087	0.659106	2202.71	0.0799792	0.526351
76	89	MCcHL	0.0544755	0.0423033	0.388352	0.406394	0.253867	1.44415	0.40616	17.8692	157.172	4.00785	81.1087	0.390962	0.421007	0.323671	1.13086	0.39651	19.7486	128.774	3.95247	85.7678	0.708247	3137.85	0.0970668	0.523196
77	20	CLL	0.0216521	0.047806	0.327253	0.438957	1.80071	23.8621	0.529344	39.9929	4034.27	5.23055	107.228	0.388449	0.426588	1.83368	62.0949	0.695066	30.977	12359.8	3.8396	67.9374	0.728395	545.747	0.141461	0.537037
78	99	NScHL	0.0838687	0.0260282	0.394775	0.411397	0.939828	3.72016	0.521215	35.3603	625.465	4.3839	94.9295	0.382441	0.413872	0.960494	1.7261	0.449874	33.0848	249.812	4.45389	105.523	1.17913	4862.64	0.199741	0.335642
79	95	NScHL	0.0895993	0.00667715	0.38933	0.392605	0.952335	1.38819	0.477004	23.2763	188.53	4.14584	86.8467	0.377182	0.41267	0.867121	0.987166	0.411807	32.5334	126.581	4.70834	116.973	0.92709	3065.01	0.13207	0.422644
79	96	NScHL	0.0759095	0.0130386	0.377077	0.416738	0.833044	1.09329	0.426378	30.883	139.797	4.64336	106.636	0.37352	0.41164	0.822998	1.13105	0.437277	30.9207	149.591	4.67384	108.296	0.978581	2875.76	0.140651	0.412316
80	128	LA	0.0810023	0.148553	0.369689	0.428801	1.99029	4.88601	0.53185	28.0596	804.406	4.32678	82.7318	0.381882	0.41304	1.82825	4.5939	0.583704	30.7301	809.964	4.26495	82.834	1.31668	6831.23	0.211196	0.262248
80	129	LA	0.0602228	0.0684448	0.363879	0.411418	1.93087	5.75523	0.499183	28.6996	888.131	4.83475	87.7803	0.364153	0.419513	1.89922	5.04005	0.569983	35.1807	893.991	4.46845	90.9851	1.37892	4679.89	0.277491	0.274103
81	79	MCcHL	0.205683	0.115744	0.357071	0.426756	0.918863	6.56725	0.532143	37.2974	1181.12	4.79987	98.394	0.390757	0.415624	1.48235	6.5335	0.609625	33.7718	1251.43	4.01772	80.8428	1.74977	12869.3	0.271656	0.18662
81	80	MCcHL	0.188862	0.0996078	0.366013	0.421625	0.935369	8.47176	0.542466	30.7062	1440.34	4.66944	85.5472	0.391733	0.415733	1.46718	7.4889	0.628219	34.6966	1473.47	4.00429	79.9137	1.72649	11915.2	0.271077	0.204873
81	81	MCcHL	0.212731	0.119083	0.344835	0.432214	0.833127	7.15259	0.52938	33.2603	1208.32	4.99105	95.6908	0.38964	0.414955	1.50669	7.81072	0.613386	36.6752	1538.05	4.05579	85.2334	1.86063	14054.8	0.28829	0.160743
82	110	NScHL	0.166628	0.0289383	0.379448	0.404293	11.8614	15.0807	0.612942	53.5636	3215.11	4.8484	107.26	0.360152	0.435916	12.8946	34.0919	0.668515	32.4528	7140.13	3.88294	71.8954	0.930788	2176.53	0.13347	0.406523
82	111	NScHL	0.0749253	0.0306097	0.364216	0.437497	9.02816	43.9356	0.612965	26.7618	8651.65	4.10958	68.2062	0.374798	0.43272	10.0958	23.7821	0.65378	39.864	5064.87	4.28481	83.528	1.09957	2048.11	0.166438	0.404762
